# Supplementary material for: Copper-Electroplating-Modified Liquid Metal Microfluidic Electrodes
Source: Sensors (Basel). 2022 Feb 25;22(5):1820. doi: 10.3390/s22051820 (PMC8915017; doi:10.3390/s22051820)
Supplement: Supplementary file 1 [file sensors-22-01820-s001.zip]

Archive with 2 entries (2 files):
- Movie S1.mp4
- Supplementary Figures.pdf
